# Supplementary material for: Gut Microbiota Composition Is Causally Linked to Multiple Sclerosis: A Mendelian Randomization Analysis
Source: Microorganisms. 2024 Jul 19;12(7):1476. doi: 10.3390/microorganisms12071476 (PMC11278727; doi:10.3390/microorganisms12071476)
Supplement: Supplementary file 1 [file microorganisms-12-01476-s001.zip]

Archive with 1 entries (1 files):
- microorganisms-3010878-supplementary.xlsx
