# Supplementary material for: Gut Microbiota Composition Is Causally Linked to Multiple Sclerosis: A Mendelian Randomization Analysis
Source: Microorganisms. 2024 Jul 19;12(7):1476. doi: 10.3390/microorganisms12071476 (PMC11278727; doi:10.3390/microorganisms12071476)
Supplement: Supplementary file 1 [file microorganisms-12-01476-s001.zip › microorganisms-3010878-supplementary.xlsx]

## Sheet: Tutte
Outcome	Exposure	method	N SNP	β	standard error	p-value	lo_ci	up_ci	Odds Ratio (OR)	or_lci95	or_uci95	Source (REFERENCE)
Multiple Sclerosis	d__Bacteria;p__Verrucomicrobiota;c__Verrucomicrobiae;o__Verrucomicrobiales;f__Akkermansiaceae;g__Akkermansia;s__Akkermansia muciniphila_B	Wald ratio	1	-0.855053	0.150605	1.37e-08	-1.15024	-0.559868	0.425261	0.316562	0.571285	[15]
Multiple Sclerosis	genus..Ruminococcustorquesgroup.id.14377	Wald ratio	1	1.06115	0.280004	0.000150794	0.512339	1.60995	2.88968	1.66919	5.00258	[14]
Multiple Sclerosis	d__Bacteria;p__Bacteroidota;c__Bacteroidia;o__Bacteroidales;f__Bacteroidaceae;g__Prevotella;s__Prevotella sp002933775	Wald ratio	1	-0.771826	0.283589	0.00649594	-1.32766	-0.215992	0.462168	0.265097	0.805742	[15]
Multiple Sclerosis	Actinobacteria.c__Actinobacteria.o__Bifidobacteriales.f__Bifidobacteriaceae.g__Bifidobacterium.s__Bifidobacterium_adolescentis	Wald ratio	1	0.383258	0.164172	0.0195698	0.0614816	0.705035	1.46706	1.06341	2.02392	[16]
Multiple Sclerosis	d__Bacteria;p__Bacteroidota;c__Bacteroidia;o__Bacteroidales;f__Rikenellaceae;g__Alistipes;s__Alistipes shahii	Wald ratio	1	-0.328549	0.143351	0.0219102	-0.609518	-0.0475812	0.719967	0.543613	0.953533	[15]
Multiple Sclerosis	d__Bacteria;p__Firmicutes_A;c__Clostridia;o__Lachnospirales;f__Lachnospiraceae;g__Faecalicatena;s__Faecalicatena lactaris	Wald ratio	1	-0.366843	0.161267	0.0229204	-0.682926	-0.0507601	0.692918	0.505137	0.950507	[15]
Multiple Sclerosis	d__Bacteria;p__Firmicutes;c__Bacilli;o__RF39;f__CAG-1000;g__CAG-776	Wald ratio	1	0.360079	0.159632	0.0240901	0.0472013	0.672957	1.43344	1.04833	1.96003	[15]
Multiple Sclerosis	d__Bacteria;p__Firmicutes;c__Bacilli;o__RF39;f__CAG-1000;g__CAG-776;s__CAG-776 sp000438195	Wald ratio	1	0.398264	0.17656	0.0240901	0.0522067	0.74432	1.48924	1.05359	2.10501	[15]
Multiple Sclerosis	d__Bacteria;p__Firmicutes_A;c__Clostridia;o__Oscillospirales;f__Ruminococcaceae;g__Negativibacillus	Wald ratio	1	-0.681143	0.306905	0.0264599	-1.28268	-0.0796092	0.506038	0.277294	0.923477	[15]
Multiple Sclerosis	d__Bacteria;p__Actinobacteriota;c__Actinobacteria;o__Actinomycetales;f__Bifidobacteriaceae;g__Bifidobacterium;s__Bifidobacterium adolescentis	Wald ratio	1	0.267197	0.120392	0.0264599	0.0312289	0.503166	1.3063	1.03172	1.65395	[15]
Multiple Sclerosis	class.Actinobacteria.id.419	Wald ratio	1	0.496023	0.223495	0.0264599	0.0579731	0.934072	1.64218	1.05969	2.54485	[14]
Multiple Sclerosis	Actinobacteria.c__Actinobacteria.o__Bifidobacteriales.f__Bifidobacteriaceae.g__Bifidobacterium	Wald ratio	1	0.363346	0.163714	0.0264599	0.0424664	0.684226	1.43813	1.04338	1.98224	[16]
Multiple Sclerosis	Actinobacteria.c__Actinobacteria	Wald ratio	1	0.395009	0.177981	0.0264599	0.0461671	0.743851	1.4844	1.04725	2.10402	[16]
Multiple Sclerosis	d__Bacteria;p__Firmicutes_A;c__Clostridia;o__Lachnospirales;f__Lachnospiraceae;g__Lachnospira;s__Lachnospira rogosae	Wald ratio	1	-0.488469	0.2228	0.02835	-0.925157	-0.0517807	0.613565	0.396469	0.949537	[15]
Multiple Sclerosis	d__Bacteria;p__Actinobacteriota;c__Actinobacteria;o__Actinomycetales;f__Bifidobacteriaceae;g__Bifidobacterium;s__Bifidobacterium bifidum	Wald ratio	1	0.326697	0.149864	0.0292603	0.0329643	0.620429	1.38638	1.03351	1.85973	[15]
Multiple Sclerosis	d__Bacteria;p__Firmicutes;c__Bacilli;o__Haloplasmatales;f__Turicibacteraceae;g__Turicibacter;s__Turicibacter sp001543345	Wald ratio	1	-0.573924	0.263272	0.0292603	-1.08994	-0.05791	0.563311	0.336237	0.943735	[15]
Multiple Sclerosis	d__Bacteria;p__Firmicutes;c__Bacilli;o__Lactobacillales;f__Lactobacillaceae;g__Lactobacillus_B	Wald ratio	1	0.832716	0.381986	0.0292603	0.0840225	1.58141	2.29956	1.08765	4.8618	[15]
Multiple Sclerosis	d__Bacteria;p__Firmicutes;c__Bacilli;o__Lactobacillales;f__Lactobacillaceae;g__Lactobacillus_B;s__Lactobacillus_B ruminis	Wald ratio	1	0.663848	0.304523	0.0292603	0.0669835	1.26071	1.94225	1.06928	3.52793	[15]
Multiple Sclerosis	d__Bacteria;p__Proteobacteria;c__Gammaproteobacteria;o__Enterobacterales;f__Enterobacteriaceae;g__Escherichia	Inverse variance weighted	2	-0.259872	0.1377	0.0591297	-0.529765	0.0100208	0.77115	0.588744	1.01007	[15]
Multiple Sclerosis	d__Bacteria;p__Proteobacteria;c__Gammaproteobacteria;o__Enterobacterales;f__Enterobacteriaceae	Wald ratio	1	-0.451605	0.251024	0.0720105	-0.943612	0.0404018	0.636606	0.38922	1.04123	[15]
Multiple Sclerosis	d__Bacteria;p__Proteobacteria;c__Gammaproteobacteria;o__Enterobacterales;f__Enterobacteriaceae;g__Escherichia;s__Escherichia flexneri	Wald ratio	1	-0.385342	0.214192	0.0720105	-0.805157	0.0344737	0.680218	0.447018	1.03507	[15]
Multiple Sclerosis	d__Bacteria;p__Firmicutes_A;c__Clostridia;o__TANB77;f__CAG-508;g__CAG-269;s__CAG-269 sp001916065	Wald ratio	1	0.318441	0.182075	0.0802994	-0.0384267	0.675309	1.37498	0.962302	1.96464	[15]
Multiple Sclerosis	Actinobacteria.c__Actinobacteria.o__Coriobacteriales.f__Coriobacteriaceae.g__Collinsella.s__Collinsella_aerofaciens	Wald ratio	1	-0.287366	0.16811	0.0873797	-0.616862	0.042131	0.750237	0.539635	1.04303	[16]
Multiple Sclerosis	d__Bacteria;p__Actinobacteriota;c__Actinobacteria;o__Propionibacteriales;f__Propionibacteriaceae;g__Propionibacterium;s__Propionibacterium freudenreichii	Wald ratio	1	0.376871	0.222394	0.0901495	-0.0590212	0.812762	1.45772	0.942687	2.25413	[15]
Multiple Sclerosis	d__Bacteria;p__Actinobacteriota;c__Actinobacteria;o__Actinomycetales;f__Bifidobacteriaceae	Wald ratio	1	0.246635	0.155837	0.113501	-0.0588044	0.552075	1.27971	0.942891	1.73685	[15]
Multiple Sclerosis	d__Bacteria;p__Bacteroidota;c__Bacteroidia;o__Bacteroidales;f__Bacteroidaceae;g__Bacteroides;s__Bacteroides stercoris	Wald ratio	1	0.270021	0.170849	0.113999	-0.0648419	0.604885	1.30999	0.937216	1.83104	[15]
Multiple Sclerosis	Actinobacteria.c__Actinobacteria.o__Bifidobacteriales.f__Bifidobacteriaceae.g__Bifidobacterium.s__Bifidobacterium_longum	Wald ratio	1	0.317163	0.209145	0.129401	-0.0927622	0.727087	1.37323	0.91141	2.06905	[16]
Multiple Sclerosis	d__Bacteria;p__Firmicutes_A;c__Clostridia;o__Oscillospirales;f__Oscillospiraceae;g__CAG-110	Wald ratio	1	-0.706588	0.466793	0.1301	-1.6215	0.208325	0.493324	0.197602	1.23161	[15]
Multiple Sclerosis	family.Oxalobacteraceae.id.2966	Wald ratio	1	-0.225268	0.153297	0.1417	-0.525731	0.0751939	0.798302	0.591123	1.07809	[14]
Multiple Sclerosis	d__Bacteria;p__Actinobacteriota;c__Actinobacteria;o__Actinomycetales;f__Bifidobacteriaceae;g__Bifidobacterium;s__Bifidobacterium ruminantium	Wald ratio	1	0.259266	0.193595	0.1805	-0.120181	0.638713	1.29598	0.88676	1.89404	[15]
Multiple Sclerosis	d__Bacteria;p__Actinobacteriota;c__Actinobacteria;o__Actinomycetales;f__Bifidobacteriaceae;g__Bifidobacterium;s__Bifidobacterium pseudocatenulatum	Wald ratio	1	0.252906	0.188846	0.1805	-0.117232	0.623044	1.28776	0.889379	1.86459	[15]
Multiple Sclerosis	d__Bacteria;p__Actinobacteriota;c__Actinobacteria;o__Actinomycetales;f__Bifidobacteriaceae;g__Bifidobacterium;s__Bifidobacterium breve	Wald ratio	1	0.330209	0.246569	0.1805	-0.153066	0.813484	1.39126	0.858073	2.25575	[15]
Multiple Sclerosis	d__Bacteria;p__Actinobacteriota;c__Actinobacteria;o__Actinomycetales;f__Bifidobacteriaceae;g__Bifidobacterium;s__Bifidobacterium infantis	Wald ratio	1	0.347561	0.259525	0.1805	-0.161109	0.856231	1.41561	0.851199	2.35427	[15]
Multiple Sclerosis	d__Bacteria;p__Actinobacteriota;c__Actinobacteria	Wald ratio	1	0.453366	0.338531	0.1805	-0.210154	1.11689	1.5736	0.810459	3.05532	[15]
Multiple Sclerosis	d__Bacteria;p__Actinobacteriota;c__Actinobacteria;o__Actinomycetales;f__Bifidobacteriaceae;g__Bifidobacterium;s__Bifidobacterium longum	Wald ratio	1	0.296548	0.221434	0.1805	-0.137462	0.730558	1.34521	0.871567	2.07624	[15]
Multiple Sclerosis	d__Bacteria;p__Actinobacteriota;c__Actinobacteria;o__Actinomycetales;f__Bifidobacteriaceae;g__Bifidobacterium	Wald ratio	1	0.215904	0.161217	0.1805	-0.10008	0.531888	1.24098	0.904765	1.70214	[15]
Multiple Sclerosis	d__Bacteria;p__Actinobacteriota;c__Actinobacteria;o__Actinomycetales;f__Bifidobacteriaceae;g__Bifidobacterium;s__Bifidobacterium angulatum	Wald ratio	1	0.28375	0.211877	0.1805	-0.13153	0.69903	1.3281	0.876753	2.0118	[15]
Multiple Sclerosis	d__Bacteria;p__Actinobacteriota;c__Actinobacteria;o__Actinomycetales	Wald ratio	1	0.314627	0.234934	0.1805	-0.145843	0.775097	1.36975	0.864294	2.1708	[15]
Multiple Sclerosis	d__Bacteria;p__Actinobacteriota;c__Actinobacteria;o__Actinomycetales;f__Bifidobacteriaceae;g__Bifidobacterium;s__Bifidobacterium catenulatum	Wald ratio	1	0.230529	0.172137	0.1805	-0.10686	0.567917	1.25927	0.898652	1.76459	[15]
Multiple Sclerosis	Bacteroidetes.c__Bacteroidia.o__Bacteroidales.f__Rikenellaceae.g__Alistipes	Wald ratio	1	0.27027	0.207994	0.193801	-0.137397	0.677938	1.31032	0.871624	1.96981	[16]
Multiple Sclerosis	d__Bacteria;p__Firmicutes_A;c__Clostridia;o__Lachnospirales;f__CAG-274;g__CAG-274;s__CAG-274 sp000432155	Wald ratio	1	-0.31772	0.250181	0.2041	-0.808075	0.172636	0.727807	0.445715	1.18843	[15]
Multiple Sclerosis	genus..Eubacteriumcoprostanoligenesgroup.id.11375	Wald ratio	1	-0.362538	0.288065	0.208201	-0.927145	0.202069	0.695908	0.395682	1.22393	[14]
Multiple Sclerosis	order.Gastranaerophilales.id.1591	Wald ratio	1	-0.205829	0.168688	0.222399	-0.536457	0.124799	0.813973	0.584817	1.13292	[14]
Multiple Sclerosis	genus.unknowngenus.id.1000001215	Wald ratio	1	-0.205829	0.168688	0.222399	-0.536457	0.124799	0.813973	0.584817	1.13292	[14]
Multiple Sclerosis	family.unknownfamily.id.1000001214	Wald ratio	1	-0.205829	0.168688	0.222399	-0.536457	0.124799	0.813973	0.584817	1.13292	[14]
Multiple Sclerosis	genus.Bifidobacterium.id.436	Inverse variance weighted	2	0.283176	0.235032	0.228267	-0.177488	0.743839	1.32734	0.837371	2.104	[14]
Multiple Sclerosis	order.Bifidobacteriales.id.432	Inverse variance weighted	2	0.288093	0.240651	0.231252	-0.183583	0.75977	1.33388	0.832282	2.13778	[14]
Multiple Sclerosis	family.Bifidobacteriaceae.id.433	Inverse variance weighted	2	0.288093	0.240651	0.231252	-0.183583	0.75977	1.33388	0.832282	2.13778	[14]
Multiple Sclerosis	d__Bacteria;p__Bacteroidota;c__Bacteroidia;o__Bacteroidales;f__Bacteroidaceae;g__Bacteroides;s__Bacteroides sp002160055	Wald ratio	1	0.479243	0.405619	0.2374	-0.31577	1.27426	1.61485	0.729227	3.57604	[15]
Multiple Sclerosis	genus.Intestinibacter.id.11345	Wald ratio	1	-0.26179	0.229696	0.254401	-0.711995	0.188414	0.769672	0.490665	1.20733	[14]
Multiple Sclerosis	phylum.Actinobacteria.id.400	Wald ratio	1	0.331301	0.302483	0.273399	-0.261567	0.924168	1.39278	0.769844	2.51977	[14]
Multiple Sclerosis	d__Bacteria;p__Firmicutes;c__Bacilli;o__Lactobacillales;f__Lactobacillaceae;g__Leuconostoc;s__Leuconostoc mesenteroides	Wald ratio	1	-0.380086	0.347025	0.273399	-1.06025	0.300083	0.683803	0.346368	1.34997	[15]
Multiple Sclerosis	d__Bacteria;p__Firmicutes;c__Bacilli;o__Haloplasmatales	Wald ratio	1	-0.355983	0.325019	0.273399	-0.993019	0.281054	0.700485	0.370456	1.32452	[15]
Multiple Sclerosis	d__Bacteria;p__Firmicutes;c__Bacilli;o__Haloplasmatales;f__Turicibacteraceae	Wald ratio	1	-0.315439	0.288002	0.273399	-0.879923	0.249044	0.729468	0.414815	1.2828	[15]
Multiple Sclerosis	d__Bacteria;p__Firmicutes;c__Bacilli;o__Haloplasmatales;f__Turicibacteraceae;g__Turicibacter	Wald ratio	1	-0.308948	0.282075	0.273399	-0.861815	0.243919	0.734219	0.422395	1.27624	[15]
Multiple Sclerosis	d__Bacteria;p__Bacteroidota;c__Bacteroidia;o__Bacteroidales;f__Bacteroidaceae;g__Bacteroides;s__Bacteroides clarus	Wald ratio	1	-0.210537	0.193148	0.275701	-0.589108	0.168034	0.810149	0.554822	1.18298	[15]
Multiple Sclerosis	d__Bacteria;p__Firmicutes;c__Bacilli;o__Lactobacillales;f__Lactobacillaceae;g__Leuconostoc	Wald ratio	1	-0.421955	0.387185	0.2758	-1.18084	0.336928	0.655763	0.307021	1.40064	[15]
Multiple Sclerosis	d__Bacteria;p__Firmicutes_A;c__Clostridia;o__Oscillospirales;f__Ruminococcaceae;g__Ruminococcus_D	Wald ratio	1	-0.191737	0.182712	0.293998	-0.549852	0.166379	0.825524	0.577035	1.18102	[15]
Multiple Sclerosis	d__Bacteria;p__Firmicutes_A;c__Clostridia;o__Oscillospirales;f__Ruminococcaceae;g__Ruminococcus_D;s__Ruminococcus_D bicirculans	Wald ratio	1	-0.193175	0.184083	0.293998	-0.553977	0.167627	0.824338	0.57466	1.1825	[15]
Multiple Sclerosis	d__Bacteria;p__Proteobacteria;c__Gammaproteobacteria;o__Enterobacterales;f__Pasteurellaceae;g__Haemophilus_D;s__Haemophilus_D sp001679485	Wald ratio	1	-0.198976	0.191982	0.300001	-0.575261	0.177309	0.819569	0.562558	1.194	[15]
Multiple Sclerosis	genus.Oxalobacter.id.2978	Wald ratio	1	0.148041	0.143399	0.301899	-0.133021	0.429104	1.15956	0.875446	1.53588	[14]
Multiple Sclerosis	d__Bacteria;p__Bacteroidota;c__Bacteroidia;o__Bacteroidales;f__Barnesiellaceae;g__Barnesiella	Wald ratio	1	0.140229	0.145692	0.335798	-0.145328	0.425785	1.15054	0.864739	1.53079	[15]
Multiple Sclerosis	d__Bacteria;p__Bacteroidota;c__Bacteroidia;o__Bacteroidales;f__Barnesiellaceae	Wald ratio	1	0.147502	0.153249	0.335798	-0.152866	0.447871	1.15894	0.858245	1.56498	[15]
Multiple Sclerosis	d__Bacteria;p__Firmicutes_A;c__Clostridia;o__Lachnospirales;f__Lachnospiraceae;g__Eubacterium_F;s__Eubacterium_F sp000434115	Wald ratio	1	-0.18345	0.192024	0.339401	-0.559818	0.192917	0.832393	0.571313	1.21278	[15]
Multiple Sclerosis	d__Bacteria;p__Firmicutes_A;c__Clostridia;o__4C28d-15;f__CAG-917;g__CAG-349	Wald ratio	1	0.131523	0.140087	0.347799	-0.143048	0.406094	1.14056	0.866713	1.50094	[15]
Multiple Sclerosis	d__Bacteria;p__Desulfobacterota_A;c__Desulfovibrionia;o__Desulfovibrionales	Wald ratio	1	0.218431	0.243147	0.368998	-0.258136	0.694999	1.24412	0.77249	2.00371	[15]
Multiple Sclerosis	d__Bacteria;p__Desulfobacterota_A;c__Desulfovibrionia;o__Desulfovibrionales;f__Desulfovibrionaceae	Wald ratio	1	0.196817	0.219087	0.368998	-0.232593	0.626227	1.21752	0.792476	1.87054	[15]
Multiple Sclerosis	d__Bacteria;p__Desulfobacterota_A;c__Desulfovibrionia	Wald ratio	1	0.235553	0.262206	0.368998	-0.27837	0.749476	1.26561	0.757017	2.11589	[15]
Multiple Sclerosis	d__Bacteria;p__Firmicutes_A;c__Clostridia;o__Oscillospirales;f__Oscillospiraceae;g__CAG-83;s__CAG-83 sp000435555	Wald ratio	1	-0.185395	0.213771	0.3858	-0.604387	0.233597	0.830776	0.546409	1.26314	[15]
Multiple Sclerosis	d__Bacteria;p__Firmicutes;c__Bacilli;o__Erysipelotrichales;f__Erysipelotrichaceae;g__Holdemania	Wald ratio	1	-0.17715	0.21626	0.412699	-0.601021	0.24672	0.837654	0.548252	1.27982	[15]
Multiple Sclerosis	d__Bacteria;p__Bacteroidota;c__Bacteroidia;o__Bacteroidales;f__Bacteroidaceae;g__Prevotella;s__Prevotella bivia	Wald ratio	1	0.213935	0.265005	0.419502	-0.305475	0.733344	1.23854	0.736773	2.08203	[15]
Multiple Sclerosis	d__Bacteria;p__Firmicutes_A;c__Clostridia;o__Monoglobales;f__Monoglobaceae;g__Monoglobus;s__Monoglobus pectinilyticus	Wald ratio	1	0.205389	0.273821	0.453202	-0.331299	0.742078	1.228	0.71799	2.1003	[15]
Multiple Sclerosis	d__Bacteria;p__Firmicutes_A;c__Clostridia;o__Monoglobales;f__Monoglobaceae;g__Monoglobus	Wald ratio	1	0.178821	0.2384	0.453202	-0.288444	0.646086	1.19581	0.749429	1.90806	[15]
Multiple Sclerosis	d__Bacteria;p__Firmicutes_A;c__Clostridia;o__Monoglobales;f__Monoglobaceae	Wald ratio	1	0.174661	0.241154	0.468898	-0.298001	0.647324	1.19084	0.742301	1.91042	[15]
Multiple Sclerosis	d__Bacteria;p__Firmicutes;c__Bacilli;o__RF39;f__CAG-611;g__CAG-877;s__CAG-877 sp000433455	Wald ratio	1	0.194289	0.268859	0.469899	-0.332675	0.721253	1.21445	0.717004	2.05701	[15]
Multiple Sclerosis	d__Bacteria;p__Firmicutes;c__Bacilli;o__RF39;f__CAG-611;g__CAG-877	Wald ratio	1	0.167982	0.232455	0.469899	-0.287629	0.623593	1.18292	0.75004	1.86562	[15]
Multiple Sclerosis	genus.Tyzzerella3.id.11335	Wald ratio	1	-0.166876	0.232074	0.4721	-0.621741	0.287988	0.846304	0.537009	1.33374	[14]
Multiple Sclerosis	d__Bacteria;p__Firmicutes_A;c__Clostridia;o__Lachnospirales;f__Lachnospiraceae;g__CAG-81;s__CAG-81 sp000435795	Inverse variance weighted	2	0.785627	1.13134	0.487419	-1.4318	3.00306	2.19378	0.238878	20.1471	[15]
Multiple Sclerosis	genus.RuminococcaceaeUCG013.id.11370	Wald ratio	1	0.182455	0.266824	0.4941	-0.34052	0.70543	1.20016	0.7114	2.02472	[14]
Multiple Sclerosis	d__Bacteria;p__Proteobacteria;c__Gammaproteobacteria;o__Enterobacterales;f__Enterobacteriaceae;g__Klebsiella	Wald ratio	1	0.229069	0.336238	0.4957	-0.429957	0.888096	1.25743	0.650537	2.4305	[15]
Multiple Sclerosis	d__Bacteria;p__Bacteroidota;c__Bacteroidia;o__Bacteroidales;f__Bacteroidaceae;g__Prevotella;s__Prevotella sp002437285	Wald ratio	1	0.127758	0.196883	0.516401	-0.258132	0.513647	1.13628	0.772493	1.67138	[15]
Multiple Sclerosis	d__Bacteria;p__Firmicutes_A;c__Clostridia;o__Oscillospirales;f__Acutalibacteraceae;g__UBA1417;s__UBA1417 sp003531055	Wald ratio	1	-0.149989	0.231637	0.517298	-0.603997	0.30402	0.860718	0.546622	1.3553	[15]
Multiple Sclerosis	family.Streptococcaceae.id.1850	Wald ratio	1	0.155435	0.256102	0.5439	-0.346525	0.657396	1.16817	0.707141	1.92976	[14]
Multiple Sclerosis	genus.Streptococcus.id.1853	Wald ratio	1	0.147563	0.243132	0.5439	-0.328975	0.624101	1.15901	0.719661	1.86657	[14]
Multiple Sclerosis	d__Bacteria;p__Bacteroidota;c__Bacteroidia;o__Bacteroidales;f__Bacteroidaceae;g__Bacteroides;s__Bacteroides eggerthii	Wald ratio	1	0.0892144	0.153694	0.561599	-0.212026	0.390454	1.09331	0.808944	1.47765	[15]
Multiple Sclerosis	d__Bacteria;p__Firmicutes;c__Bacilli;o__RF39;f__CAG-302;g__CAG-302	Wald ratio	1	-0.0478593	0.0953729	0.6158	-0.23479	0.139072	0.953268	0.790737	1.14921	[15]
Multiple Sclerosis	d__Bacteria;p__Firmicutes;c__Bacilli;o__RF39;f__CAG-302	Wald ratio	1	-0.0515923	0.102812	0.6158	-0.253104	0.149919	0.949716	0.776387	1.16174	[15]
Multiple Sclerosis	d__Bacteria;p__Firmicutes_A;c__Clostridia;o__TANB77;f__CAG-508;g__CAG-269;s__CAG-269 sp001915995	Wald ratio	1	0.113789	0.229482	0.620001	-0.335997	0.563574	1.12052	0.714625	1.75694	[15]
Multiple Sclerosis	d__Bacteria;p__Firmicutes_A;c__Clostridia;o__Oscillospirales;f__CAG-272;g__CAG-448	Wald ratio	1	0.0937748	0.191303	0.624	-0.28118	0.468729	1.09831	0.754893	1.59796	[15]
Multiple Sclerosis	d__Bacteria;p__Firmicutes;c__Bacilli;o__Staphylococcales;f__Staphylococcaceae;g__Staphylococcus_A;s__Staphylococcus_A fleurettii	Wald ratio	1	0.10036	0.209374	0.6317	-0.310012	0.510732	1.10557	0.733438	1.66651	[15]
Multiple Sclerosis	d__Bacteria;p__Proteobacteria;c__Alphaproteobacteria;o__RF32;f__CAG-239;g__CAG-495	Wald ratio	1	-0.106641	0.237266	0.6531	-0.571683	0.3584	0.898848	0.564575	1.43104	[15]
Multiple Sclerosis	d__Bacteria;p__Firmicutes_A;c__Clostridia;o__TANB77;f__CAG-508;g__CAG-245;s__CAG-245 sp000435175	Wald ratio	1	0.076872	0.184237	0.6765	-0.284233	0.437977	1.0799	0.752591	1.54957	[15]
Multiple Sclerosis	d__Bacteria;p__Firmicutes_A;c__Clostridia;o__TANB77;f__CAG-508;g__CAG-245	Wald ratio	1	0.068098	0.163209	0.6765	-0.251791	0.387988	1.07047	0.777407	1.47401	[15]
Multiple Sclerosis	family.Peptostreptococcaceae.id.2042	Wald ratio	1	0.0931132	0.242842	0.701401	-0.382858	0.569084	1.09759	0.68191	1.76665	[14]
Multiple Sclerosis	genus.Romboutsia.id.11347	Wald ratio	1	0.0921888	0.240432	0.701401	-0.379057	0.563435	1.09657	0.684507	1.7567	[14]
Multiple Sclerosis	d__Bacteria;p__Firmicutes_A;c__Clostridia;o__Oscillospirales;f__Oscillospiraceae;g__ER4;s__ER4 sp002437735	Wald ratio	1	-0.103329	0.274599	0.7067	-0.641544	0.434885	0.90183	0.526479	1.54479	[15]
Multiple Sclerosis	d__Bacteria;p__Firmicutes_A;c__Clostridia;o__TANB77;f__CAG-508;g__CAG-273;s__CAG-273 sp003507395	Wald ratio	1	-0.0564654	0.180188	0.754	-0.409634	0.296703	0.945099	0.663893	1.34542	[15]
Multiple Sclerosis	d__Bacteria;p__Firmicutes_C;c__Negativicutes;o__Veillonellales;f__Megasphaeraceae;g__Megasphaera;s__Megasphaera elsdenii	Wald ratio	1	-0.129063	0.452763	0.7756	-1.01648	0.758353	0.878918	0.361867	2.13476	[15]
Multiple Sclerosis	Bacteroidetes.c__Bacteroidia.o__Bacteroidales.f__Rikenellaceae.g__Alistipes.s__Alistipes_sp_AP11	Wald ratio	1	-0.0295722	0.114675	0.7965	-0.254334	0.19519	0.970861	0.775432	1.21554	[16]
Multiple Sclerosis	d__Bacteria;p__Firmicutes_A;c__Clostridia;o__Clostridiales;f__Clostridiaceae;g__Clostridium;s__Clostridium saudiense	Wald ratio	1	0.0461802	0.188634	0.8066	-0.323542	0.415902	1.04726	0.723582	1.51574	[15]
Multiple Sclerosis	d__Bacteria;p__Actinobacteriota;c__Coriobacteriia;o__Coriobacteriales;f__Eggerthellaceae;g__Enteroscipio	Wald ratio	1	-0.0705014	0.288894	0.807201	-0.636734	0.495731	0.931926	0.529018	1.6417	[15]
Multiple Sclerosis	d__Bacteria;p__Bacteroidota;c__Bacteroidia;o__Bacteroidales;f__Rikenellaceae;g__Alistipes	Wald ratio	1	-0.0452325	0.208681	0.8284	-0.454247	0.363782	0.955775	0.634926	1.43876	[15]
Multiple Sclerosis	d__Bacteria;p__Bacteroidota;c__Bacteroidia;o__Bacteroidales;f__Bacteroidaceae;g__Prevotellamassilia;s__Prevotellamassilia sp000437675	Wald ratio	1	-0.12217	0.564303	0.828601	-1.2282	0.983864	0.884998	0.292818	2.67477	[15]
Multiple Sclerosis	d__Bacteria;p__Bacteroidota;c__Bacteroidia;o__Bacteroidales;f__Tannerellaceae	Wald ratio	1	0.0493876	0.236815	0.8348	-0.41477	0.513545	1.05063	0.660492	1.6712	[15]
Multiple Sclerosis	d__Bacteria;p__Bacteroidota;c__Bacteroidia;o__Bacteroidales;f__Tannerellaceae;g__Parabacteroides	Inverse variance weighted	2	0.0343968	0.171552	0.841087	-0.301845	0.370639	1.035	0.739453	1.44866	[15]
Multiple Sclerosis	d__Bacteria;p__Actinobacteriota;c__Coriobacteriia;o__Coriobacteriales;f__Eggerthellaceae;g__Gordonibacter;s__Gordonibacter pamelaeae	Wald ratio	1	0.0482136	0.25667	0.851	-0.45486	0.551287	1.04939	0.634537	1.73549	[15]
Multiple Sclerosis	d__Bacteria;p__Firmicutes_A;c__Clostridia;o__4C28d-15;f__CAG-552	Wald ratio	1	-0.0280618	0.164933	0.8649	-0.35133	0.295207	0.972328	0.703751	1.3434	[15]
Multiple Sclerosis	d__Bacteria;p__Bacteroidota;c__Bacteroidia;o__Bacteroidales;f__Bacteroidaceae;g__Bacteroides;s__Bacteroides faecis	Wald ratio	1	-0.0175589	0.108638	0.8716	-0.23049	0.195372	0.982594	0.794144	1.21576	[15]
Multiple Sclerosis	d__Bacteria;p__Firmicutes;c__Bacilli;o__Erysipelotrichales;f__Erysipelatoclostridiaceae;g__Massiliomicrobiota;s__Massiliomicrobiota sp002160815	Wald ratio	1	-0.054383	0.367319	0.8823	-0.774327	0.665561	0.947069	0.461014	1.94558	[15]
Multiple Sclerosis	d__Bacteria;p__Firmicutes;c__Bacilli;o__Erysipelotrichales;f__Erysipelotrichaceae;g__Holdemania;s__Holdemania sp900120005	Inverse variance weighted	2	-0.0583018	0.528586	0.912173	-1.09433	0.977727	0.943365	0.334763	2.65841	[15]
Multiple Sclerosis	d__Bacteria;p__Actinobacteriota;c__Coriobacteriia;o__Coriobacteriales;f__Eggerthellaceae;g__Gordonibacter	Wald ratio	1	0.0258861	0.285676	0.9278	-0.534039	0.585811	1.02622	0.586232	1.79645	[15]
Multiple Sclerosis	genus.Allisonella.id.2174	Wald ratio	1	0.00651348	0.116725	0.9555	-0.222268	0.235295	1.00653	0.8007	1.26528	[14]
Multiple Sclerosis	d__Bacteria;p__Bacteroidota;c__Bacteroidia;o__Bacteroidales;f__Bacteroidaceae;g__UBA6398;s__UBA6398 sp002451695	Wald ratio	1	-0.0127124	0.23632	0.9571	-0.475899	0.450475	0.987368	0.621326	1.56906	[15]
Multiple Sclerosis	genus.Erysipelatoclostridium.id.11381	Wald ratio	1	0.0071419	0.19247	0.9704	-0.370099	0.384383	1.00717	0.690666	1.46871	[14]
Multiple Sclerosis	d__Bacteria;p__Actinobacteriota;c__Actinobacteria;o__Actinomycetales;f__Bifidobacteriaceae;g__Bifidobacterium;s__Bifidobacterium kashiwanohense	Inverse variance weighted	2	-0.00037065	0.286231	0.998967	-0.561384	0.560643	0.999629	0.570419	1.7518	[15]

## Sheet: Significant
exposure	method	nsnp	b	se	pval	lo_ci	up_ci	or	or_lci95	or_uci95	Source
Actinobacteria.c__Actinobacteria.o__Bifidobacteriales.f__Bifidobacteriaceae.g__Bifidobacterium.s__Bifidobacterium_adolescentis	Wald ratio	1	0.383259	0.164172	0.0195698	0.0614816	0.705035	1.46706	1.06341	2.02392	[16]
Actinobacteria.c__Actinobacteria.o__Bifidobacteriales.f__Bifidobacteriaceae.g__Bifidobacterium	Wald ratio	1	0.363346	0.163714	0.0264599	0.0424664	0.684226	1.43813	1.04338	1.98224	[16]
Actinobacteria.c__Actinobacteria	Wald ratio	1	0.395009	0.177981	0.0264599	0.0461671	0.743851	1.4844	1.04725	2.10402	[16]
genus..Ruminococcustorquesgroup.id.14377	Wald ratio	1	1.06115	0.280004	0.00015079	0.512339	1.60995	2.88968	1.66919	5.00258	[14]
class.Actinobacteria.id.419	Wald ratio	1	0.496023	0.223495	0.0264599	0.0579731	0.934072	1.64218	1.05969	2.54485	[14]
d__Bacteria;p__Firmicutes_A;c__Clostridia;o__Oscillospirales;f__Acutalibacteraceae;g__CAG-180;s__CAG-180 sp000432435	Wald ratio	1	-8.25428	0.265544	3.91e-212	-8.77475	-7.73382	0.00026014	0.00015459	0.00043777	[15]
d__Bacteria;p__Firmicutes_A;c__Clostridia;o__Lachnospirales;f__Lachnospiraceae;g__CAG-882;s__CAG-882 sp003486385	Wald ratio	1	-6.38473	0.277489	3.8e-117	-6.92861	-5.84085	0.00168713	0.00097937	0.00290638	[15]
d__Bacteria;p__Verrucomicrobiota;c__Verrucomicrobiae;o__Verrucomicrobiales;f__Akkermansiaceae;g__Akkermansia;s__Akkermansia muciniphila_B	Wald ratio	1	-0.855053	0.150605	1.37e-08	-1.15024	-0.559867	0.425261	0.316562	0.571285	[15]
d__Bacteria;p__Bacteroidota;c__Bacteroidia;o__Bacteroidales;f__Bacteroidaceae;g__Prevotella;s__Prevotella sp002933775	Wald ratio	1	-0.771826	0.283589	0.00649594	-1.32766	-0.215992	0.462168	0.265097	0.805742	[15]
d__Bacteria;p__Bacteroidota;c__Bacteroidia;o__Bacteroidales;f__Rikenellaceae;g__Alistipes;s__Alistipes shahii	Wald ratio	1	-0.328549	0.143351	0.0219102	-0.609518	-0.0475812	0.719967	0.543613	0.953533	[15]
d__Bacteria;p__Firmicutes_A;c__Clostridia;o__Lachnospirales;f__Lachnospiraceae;g__Faecalicatena;s__Faecalicatena lactaris	Wald ratio	1	-0.366843	0.161267	0.0229204	-0.682926	-0.0507601	0.692918	0.505137	0.950507	[15]
d__Bacteria;p__Firmicutes;c__Bacilli;o__RF39;f__CAG-1000;g__CAG-776	Wald ratio	1	0.360079	0.159632	0.0240901	0.0472013	0.672957	1.43344	1.04833	1.96003	[15]
d__Bacteria;p__Firmicutes;c__Bacilli;o__RF39;f__CAG-1000;g__CAG-776;s__CAG-776 sp000438195	Wald ratio	1	0.398264	0.17656	0.0240901	0.0522067	0.74432	1.48924	1.05359	2.10501	[15]
d__Bacteria;p__Firmicutes_A;c__Clostridia;o__Oscillospirales;f__Ruminococcaceae;g__Negativibacillus	Wald ratio	1	-0.681143	0.306905	0.0264599	-1.28268	-0.0796092	0.506038	0.277294	0.923477	[15]
d__Bacteria;p__Actinobacteriota;c__Actinobacteria;o__Actinomycetales;f__Bifidobacteriaceae;g__Bifidobacterium;s__Bifidobacterium adolescentis	Wald ratio	1	0.267197	0.120392	0.0264599	0.0312289	0.503166	1.3063	1.03172	1.65395	[15]
d__Bacteria;p__Firmicutes_A;c__Clostridia;o__Lachnospirales;f__Lachnospiraceae;g__Lachnospira;s__Lachnospira rogosae	Wald ratio	1	-0.488469	0.2228	0.02835	-0.925157	-0.0517807	0.613565	0.396469	0.949537	[15]
d__Bacteria;p__Actinobacteriota;c__Actinobacteria;o__Actinomycetales;f__Bifidobacteriaceae;g__Bifidobacterium;s__Bifidobacterium bifidum	Wald ratio	1	0.326697	0.149864	0.0292603	0.0329643	0.620429	1.38638	1.03351	1.85973	[15]
d__Bacteria;p__Firmicutes;c__Bacilli;o__Haloplasmatales;f__Turicibacteraceae;g__Turicibacter;s__Turicibacter sp001543345	Wald ratio	1	-0.573924	0.263272	0.0292603	-1.08994	-0.05791	0.563311	0.336237	0.943735	[15]
d__Bacteria;p__Firmicutes;c__Bacilli;o__Lactobacillales;f__Lactobacillaceae;g__Lactobacillus_B	Wald ratio	1	0.832716	0.381986	0.0292603	0.0840226	1.58141	2.29956	1.08765	4.8618	[15]
d__Bacteria;p__Firmicutes;c__Bacilli;o__Lactobacillales;f__Lactobacillaceae;g__Lactobacillus_B;s__Lactobacillus_B ruminis	Wald ratio	1	0.663848	0.304523	0.0292603	0.0669834	1.26071	1.94225	1.06928	3.52793	[15]

## Sheet: Significant (2)
Phylum	Class	Order	Family	Genus	Species	method	N SNP	Beta	SE	p value	Odds Ratio	95% Confidence Interval	or_lci95	or_uci95	Source
Actinobacteria	Actinobacteria	Bifidobacteriales	Bifidobacteriaceae	Bifidobacterium	Bifidobacterium adolescentis	Wald ratio	1	0.383259	0.164172	0.0195698	1.46706	1.06-2.02	1.06341	2.02392	[16]
Actinobacteria	Actinobacteria	Bifidobacteriales	Bifidobacteriaceae	Bifidobacterium		Wald ratio	1	0.363346	0.163714	0.0264599	1.43813	1.04-1.98	1.04338	1.98224	[16]
Actinobacteria	Actinobacteria					Wald ratio	1	0.395009	0.177981	0.0264599	1.4844	1.05-2.10	1.04725	2.10402	[16]
Firmicutes	Clostridia	Clostridiales	Lachnospiraceae	Ruminococcus	Ruminococcus torques	Wald ratio	1	1.06115	0.280004	0.00015079	2.88968	1.67-5.00	1.66919	5.00258	[14]
Actinobacteria	Actinobacteria					Wald ratio	1	0.496023	0.223495	0.0264599	1.64218	1.06-2.54	1.05969	2.54485	[14]
Firmicutes_A	Clostridia	Oscillospirales	Acutalibacteraceae	CAG-180	CAG-180 sp000432435	Wald ratio	1	-8.25428	0.265544	3.91e-212	0.00026014	0.0002-0.0004	0.00015459	0.00043777	[15]
Firmicutes_A	Clostridia	Lachnospirales	Lachnospiraceae	CAG-882	CAG-882 sp003486385	Wald ratio	1	-6.38473	0.277489	3.8e-117	0.00168713	0.0001-0.003	0.00097937	0.00290638	[15]
Verrucomicrobiota	Verrucomicrobiae	Verrucomicrobiales	Akkermansiaceae	Akkermansia	Akkermansia muciniphila_B	Wald ratio	1	-0.855053	0.150605	1.37e-08	0.425261	0.32-0.57	0.316562	0.571285	[15]
Bacteroidota	Bacteroidia	Bacteroidales	Bacteroidaceae	Prevotella	Prevotella sp002933775	Wald ratio	1	-0.771826	0.283589	0.00649594	0.462168	0.27-0.81	0.265097	0.805742	[15]
Bacteroidota	Bacteroidia	Bacteroidales	Rikenellaceae	Alistipes	Alistipes shahii	Wald ratio	1	-0.328549	0.143351	0.0219102	0.719967	0.54-0.95	0.543613	0.953533	[15]
Firmicutes_A	Clostridia	Lachnospirales	Lachnospiraceae	Faecalicatena	Faecalicatena lactaris	Wald ratio	1	-0.366843	0.161267	0.0229204	0.692918	0.51-0.95	0.505137	0.950507	[15]
Firmicutes	Bacilli	RF39	CAG-1000	CAG-776		Wald ratio	1	0.360079	0.159632	0.0240901	1.43344	1.05-1.96	1.04833	1.96003	[15]
Firmicutes	Bacilli	RF39	CAG-1000	CAG-776	CAG-776 sp000438195	Wald ratio	1	0.398264	0.17656	0.0240901	1.48924	1.05-2.11	1.05359	2.10501	[15]
Firmicutes_A	Clostridia	Oscillospirales	Ruminococcaceae	Negativibacillus		Wald ratio	1	-0.681143	0.306905	0.0264599	0.506038	0.28-0.92	0.277294	0.923477	[15]
Actinobacteriota	Actinobacteria	Actinomycetales	Bifidobacteriaceae	Bifidobacterium	Bifidobacterium adolescentis	Wald ratio	1	0.267197	0.120392	0.0264599	1.3063	1.06-1.65	1.03172	1.65395	[15]
Firmicutes_A	Clostridia	Lachnospirales	Lachnospiraceae	Lachnospira	Lachnospira rogosae	Wald ratio	1	-0.488469	0.2228	0.02835	0.613565	0.40-0.95	0.396469	0.949537	[15]
Actinobacteriota	Actinobacteria	Actinomycetales	Bifidobacteriaceae	Bifidobacterium	Bifidobacterium bifidum	Wald ratio	1	0.326697	0.149864	0.0292603	1.38638	1.03-1.86	1.03351	1.85973	[15]
Firmicutes	Bacilli	Haloplasmatales	Turicibacteraceae	Turicibacter	Turicibacter sp001543345	Wald ratio	1	-0.573924	0.263272	0.0292603	0.563311	0.34-0.94	0.336237	0.943735	[15]
Firmicutes	Bacilli	Lactobacillales	Lactobacillaceae	Lactobacillus_B		Wald ratio	1	0.832716	0.381986	0.0292603	2.29956	1.09-4.86	1.08765	4.8618	[15]
Firmicutes	Bacilli	Lactobacillales	Lactobacillaceae	Lactobacillus_B	Lactobacillus_B ruminis	Wald ratio	1	0.663848	0.304523	0.0292603	1.94225	1.07-3.53	1.06928	3.52793	[15]
